# Supplementary material for: A deep learning-based approach to enhance accuracy and feasibility of long-term high-resolution manometry examinations
Source: Commun Med (Lond). 2025 Dec 2;5:513. doi: 10.1038/s43856-025-01255-1 (PMC12678422; doi:10.1038/s43856-025-01255-1)
Supplement: Supplementary file 4 — Data set 1 [file 43856_2025_1255_MOESM4_ESM.xlsx]

## Sheet: Table1
	Recall	Precision	F1-Score
Non-ML Baseline	0.662675	0.415346	0.510638
	0.70108	0.088732	0.157527
	0.597521	0.144586	0.232832
	0.932392	0.162895	0.277337
	0.733796	0.215024	0.33259
	0.809453	0.0807095	0.146783
	0.796992	0.655	0.719053
	0.79845	0.308038	0.444565
	0.855096	0.616599	0.716523
	0.899417	0.300937	0.45098
	0.934893	0.19726	0.325781
	0.656934	0.509005	0.573585
	0.919762	0.623482	0.743181
	0.00286328	0.0465116	0.00539447
	0.929279	0.289707	0.441709
	0.927941	0.19952	0.328424
	0.949324	0.0547781	0.103579
	0.901664	0.693128	0.783762
	0.911223	0.13707	0.238295
	0.935335	0.400529	0.560878
	0.923972	0.190127	0.315362
	0.813218	0.354655	0.493909
	0.11036	0.309168	0.162658
	0.575342	0.245228	0.343883
	0.896311	0.156421	0.266358
Vimedat	0.838323	0.992891	0.909084
	0.805522	0.864341	0.833896
	n/a	n/a	n/a
	0.438951	0.986333	0.60753
	0.625	0.814241	0.707179
	0.55096	0.768595	0.64183
	0.654135	0.915254	0.762972
	0.768734	0.933962	0.843331
	n/a	n/a	n/a
	0.650146	0.988914	0.784521
	0.0132248	0.928571	0.0260782
	0.774939	0.814578	0.794264
	0.661961	0.933962	0.774783
	0.051539	0.669903	0.0957142
	0.84017	0.909231	0.873337
	n/a	n/a	n/a
	0.101351	0.697674	0.176991
	0.196672	0.855263	0.319803
	0.700168	0.943311	0.803753
	0.0492687	0.695652	0.0920201
	0.399535	0.932849	0.559457
	0.712644	0.868651	0.782952
	0.644895	0.880658	0.744559
	0.825342	0.602792	0.696727
	n/a	n/a	n/a
Ours	0.972056	0.951124	0.961476
	0.935174	0.838536	0.884222
	0.987603	0.921357	0.953331
	0.976791	0.951629	0.964046
	0.87037	0.773585	0.819129
	0.94387	0.720406	0.817136
	0.920301	0.932412	0.926317
	0.945736	0.927665	0.936614
	0.911846	0.963827	0.937116
	0.973761	0.928969	0.950838
	0.917599	0.953488	0.9352
	0.953771	0.806385	0.873908
	0.959138	0.937545	0.948219
	0.921976	0.627827	0.746987
	0.719943	0.754074	0.736614
	0.982353	0.928771	0.954811
	0.956081	0.692875	0.803471
	0.928896	0.85376	0.889745
	0.971524	0.953566	0.962461
	0.983834	0.921413	0.951601
	0.976726	0.908894	0.94159
	0.961207	0.86658	0.911444
	0.921171	0.909496	0.915296
	0.94863	0.581124	0.720733
	0.976072	0.927014	0.950911

## Sheet: Table2
	Recall	Precision	F1-Score
Backbone: Mobile Net	0.972056	0.951124	0.961476
	0.935174	0.838536	0.884222
	0.987603	0.921357	0.953331
	0.976791	0.951629	0.964046
	0.87037	0.773585	0.819129
	0.94387	0.720406	0.817136
	0.920301	0.932412	0.926317
	0.945736	0.927665	0.936614
	0.911846	0.963827	0.937116
	0.973761	0.928969	0.950838
	0.917599	0.953488	0.9352
	0.953771	0.806385	0.873908
	0.959138	0.937545	0.948219
	0.921976	0.627827	0.746987
	0.719943	0.754074	0.736614
	0.982353	0.928771	0.954811
	0.956081	0.692875	0.803471
	0.928896	0.85376	0.889745
	0.971524	0.953566	0.962461
	0.983834	0.921413	0.951601
	0.976726	0.908894	0.94159
	0.961207	0.86658	0.911444
	0.921171	0.909496	0.915296
	0.94863	0.581124	0.720733
	0.976072	0.927014	0.950911
BackboneL GoogLeNet	0.981038	0.935115	0.957526
	0.965186	0.865302	0.912519
	0.986777	0.931304	0.958238
	0.965691	0.929825	0.947419
	0.87963	0.778243	0.825836
	0.948301	0.710177	0.812144
	0.92782	0.935976	0.93188
	0.976744	0.921856	0.948507
	0.926171	0.950764	0.938306
	0.905248	0.883357	0.894168
	0.981689	0.940546	0.960677
	0.958637	0.769306	0.853599
	0.925706	0.88873	0.906841
	0.922691	0.621845	0.742968
	0.714286	0.645327	0.678057
	0.972794	0.929428	0.950617
	0.908784	0.493554	0.639695
	0.922844	0.778772	0.844709
	0.949749	0.915309	0.932211
	0.983834	0.911555	0.946316
	0.973623	0.895714	0.933045
	0.966954	0.857325	0.908845
	0.921171	0.88138	0.900837
	0.964041	0.579002	0.723482
	0.983051	0.919776	0.950361
Backbone: EfficientNet	0.961078	0.9294	0.944974
	0.953181	0.826223	0.885173
	0.987603	0.915008	0.949921
	0.978809	0.9173	0.947057
	0.909722	0.828326	0.867118
	0.949778	0.789926	0.862508
	0.92782	0.928896	0.928357
	0.972868	0.92725	0.949512
	0.924518	0.952246	0.938177
	0.96793	0.963716	0.965818
	0.981689	0.948869	0.965
	0.967153	0.792415	0.871108
	0.965825	0.918079	0.941347
	0.942734	0.6621	0.777881
	0.902405	0.835958	0.867911
	0.977941	0.943692	0.960511
	0.952703	0.568548	0.712121
	0.744327	0.510926	0.605927
	0.884422	0.8368	0.859952
	0.979215	0.908571	0.942571
	0.969744	0.903109	0.935241
	0.956897	0.851662	0.901218
	0.825826	0.821375	0.823594
	0.940068	0.572479	0.711607
	0.977069	0.912477	0.943669
Backbone: RegNet	0.953094	0.885794	0.918212
	0.955582	0.857759	0.904032
	0.990083	0.898725	0.942194
	0.967709	0.946482	0.956978
	0.826389	0.647059	0.725811
	0.940916	0.656701	0.773528
	0.902256	0.921296	0.911677
	0.972868	0.912621	0.941782
	0.923416	0.947875	0.935486
	0.932945	0.901408	0.916905
	0.976602	0.931135	0.953327
	0.954988	0.779324	0.85826
	0.859584	0.894818	0.876847
	0.914817	0.625864	0.743244
	0.578501	0.523077	0.549395
	0.978676	0.935825	0.956771
	0.966216	0.591286	0.733624
	0.468986	0.445245	0.456807
	0.951424	0.927512	0.939316
	0.979985	0.915169	0.946468
	0.967417	0.884943	0.924344
	0.958333	0.846447	0.898922
	0.921922	0.871449	0.895975
	0.945205	0.571728	0.71249
	0.976072	0.915809	0.944981

## Sheet: Table3
		Recall	Precision	F1-Score
d=100	Non-ML Baseline	n/a	n/a	n/a
	Vimedat	0.791417	0.939573	0.859155
		0.693878	0.74677	0.719353
		n/a	n/a	n/a
		0.430878	0.972665	0.597203
		0.569444	0.76161	0.651656
		0.453471	0.634298	0.528854
		0.601504	0.847458	0.703606
		0.741602	0.902516	0.814184
		n/a	n/a	n/a
		0.616618	0.940133	0.74476
		0.0132248	0.928571	0.0260782
		0.759124	0.797954	0.778055
		0.64636	0.91195	0.756522
		0.0429492	0.582524	0.08
		0.82744	0.9	0.862196
		n/a	n/a	n/a
		0.0912162	0.627907	0.159292
		0.181543	0.789474	0.295203
		0.671692	0.909297	0.77264
		0.0408006	0.576087	0.0762042
		0.378588	0.885662	0.530435
		0.672414	0.819615	0.738753
		0.505255	0.692387	0.584201
		0.784247	0.581218	0.667638
		n/a	n/a	n/a
	Ours	0.957086	0.937439	0.94716
		0.911164	0.817008	0.861521
		0.983471	0.917502	0.949342
		0.964682	0.943731	0.954092
		0.80787	0.731656	0.767877
		0.833087	0.635851	0.721228
		0.873684	0.892473	0.882979
		0.881137	0.865482	0.873239
		0.798898	0.845974	0.821763
		0.960641	0.917827	0.938746
		0.871821	0.90592	0.888543
		0.813869	0.687951	0.745631
		0.931649	0.910675	0.921043
		0.89549	0.615044	0.729233
		0.134371	0.140741	0.137482
		0.935294	0.888268	0.911175
		0.902027	0.65602	0.759602
		0.644478	0.593315	0.617839
		0.906198	0.897181	0.901667
		0.968437	0.906994	0.936709
		0.951125	0.886479	0.917665
		0.821839	0.740933	0.779292
		0.606607	0.599407	0.602985
		0.857877	0.531283	0.656189
		0.956132	0.909005	0.931973
d=400	Non-ML Baseline	0.662675	0.415346	0.510638
		0.70108	0.088732	0.157527
		0.597521	0.144586	0.232832
		0.932392	0.162895	0.277337
		0.733796	0.215024	0.33259
		0.809453	0.0807095	0.146783
		0.796992	0.655	0.719053
		0.79845	0.308038	0.444565
		0.855096	0.616599	0.716523
		0.899417	0.300937	0.45098
		0.934893	0.19726	0.325781
		0.656934	0.509005	0.573585
		0.919762	0.623482	0.743181
		0.00286328	0.0465116	0.00539447
		0.929279	0.289707	0.441709
		0.927941	0.19952	0.328424
		0.949324	0.0547781	0.103579
		0.901664	0.693128	0.783762
		0.911223	0.13707	0.238295
		0.935335	0.400529	0.560878
		0.923972	0.190127	0.315362
		0.813218	0.354655	0.493909
		0.11036	0.309168	0.162658
		0.575342	0.245228	0.343883
		0.896311	0.156421	0.266358
	Vimedat	0.838323	0.992891	0.909084
		0.805522	0.864341	0.833896
		n/a	n/a	n/a
		0.438951	0.986333	0.60753
		0.625	0.814241	0.707179
		0.55096	0.768595	0.64183
		0.654135	0.915254	0.762972
		0.768734	0.933962	0.843331
		n/a	n/a	n/a
		0.650146	0.988914	0.784521
		0.0132248	0.928571	0.0260782
		0.774939	0.814578	0.794264
		0.661961	0.933962	0.774783
		0.051539	0.669903	0.0957142
		0.84017	0.909231	0.873337
		n/a	n/a	n/a
		0.101351	0.697674	0.176991
		0.196672	0.855263	0.319803
		0.700168	0.943311	0.803753
		0.0492687	0.695652	0.0920201
		0.399535	0.932849	0.559457
		0.712644	0.868651	0.782952
		0.644895	0.880658	0.744559
		0.825342	0.602792	0.696727
		n/a	n/a	n/a
	Ours	0.972056	0.951124	0.961476
		0.935174	0.838536	0.884222
		0.987603	0.921357	0.953331
		0.976791	0.951629	0.964046
		0.87037	0.773585	0.819129
		0.94387	0.720406	0.817136
		0.920301	0.932412	0.926317
		0.945736	0.927665	0.936614
		0.911846	0.963827	0.937116
		0.973761	0.928969	0.950838
		0.917599	0.953488	0.9352
		0.953771	0.806385	0.873908
		0.959138	0.937545	0.948219
		0.921976	0.627827	0.746987
		0.719943	0.754074	0.736614
		0.982353	0.928771	0.954811
		0.956081	0.692875	0.803471
		0.928896	0.85376	0.889745
		0.971524	0.953566	0.962461
		0.983834	0.921413	0.951601
		0.976726	0.908894	0.94159
		0.961207	0.86658	0.911444
		0.921171	0.909496	0.915296
		0.94863	0.581124	0.720733
		0.976072	0.927014	0.950911
d=800	Non-ML Baseline	0.715569	0.474318	0.570487
		0.913565	0.145226	0.250613
		0.792562	0.222021	0.346872
		0.995964	0.232399	0.376862
		0.930556	0.281875	0.432685
		0.980798	0.127716	0.226003
		0.881203	0.70375	0.782543
		0.98708	0.492761	0.65736
		0.905234	0.710526	0.796149
		0.994169	0.394179	0.564527
		0.991862	0.263158	0.415956
		0.757908	0.62654	0.685991
		0.970282	0.684717	0.802863
		0.00572656	0.0813953	0.0107003
		0.990099	0.400177	0.569981
		0.988235	0.282146	0.438965
		0.989865	0.0735706	0.136962
		0.940998	0.735782	0.825832
		0.98325	0.196433	0.327449
		0.979215	0.527429	0.685585
		0.991466	0.270446	0.424972
		0.882184	0.41482	0.564296
		0.171171	0.462687	0.249894
		0.756849	0.386931	0.512071
		0.989033	0.250132	0.399283
	Vimedat	0.869261	0.994076	0.927488
		0.876351	0.908269	0.892024
		n/a	n/a	n/a
		0.465187	0.993166	0.633602
		0.694444	0.839009	0.759913
		0.605613	0.803719	0.690742
		0.73985	0.955508	0.833963
		0.806202	0.949686	0.872081
		n/a	n/a	n/a
		0.695335	0.993348	0.818046
		0.0162767	0.928571	0.0319926
		0.83455	0.858056	0.84614
		0.718425	0.965409	0.823803
		0.071582	0.708738	0.130031
		0.876945	0.921538	0.898689
		n/a	n/a	n/a
		0.101351	0.697674	0.176991
		0.251135	0.907895	0.393439
		0.730318	0.952381	0.826697
		0.0638953	0.815217	0.118503
		0.436773	0.950998	0.598615
		0.765805	0.896673	0.826088
		0.707958	0.906379	0.794974
		0.868151	0.624365	0.726348
		n/a	n/a	n/a
	Ours	0.993014	0.961877	0.977197
		0.977191	0.883746	0.928122
		0.996694	0.936006	0.965397
		0.998991	0.9615	0.979887
		0.930556	0.794549	0.857191
		0.982275	0.76212	0.858305
		0.965414	0.956989	0.961183
		0.968992	0.942893	0.955765
		0.951515	0.977246	0.964209
		0.995627	0.94429	0.969279
		0.943032	0.969345	0.956007
		0.981752	0.857878	0.915645
		0.982169	0.965142	0.973581
		0.983536	0.6647	0.79328
		0.88826	0.917037	0.902419
		0.997059	0.944832	0.970243
		0.993243	0.710074	0.828121
		0.971256	0.866295	0.915778
		0.9933	0.958541	0.975611
		0.997691	0.954578	0.975658
		0.996121	0.932032	0.963011
		0.982759	0.888601	0.933311
		0.957958	0.929525	0.943527
		0.986301	0.627784	0.767226
		0.997009	0.951659	0.973806

## Sheet: Figure8
	Conventional	AI-based (ours)
Evaluation Time	600	192
	600	240
	600	192
	293	84
	333	166
	504	197
Correct answers	6	5
	6	5
	7	6
	4	5
	6	4
	0	4
Nase TLX Total Score	43	33
	14	30
	22	19
	17	12
	37	23
	27	39
Feeling confident	2	1
	2	1
	2	1
	1	2
	1	0
	1	0
